# Supplementary material for: Synthesis, Antibacterial and Antifungal Activity of New 3-Aryl-5H-pyrrolo[1,2-a]imidazole and 5H-Imidazo[1,2-a]azepine Quaternary Salts
Source: Molecules. 2021 Jul 13;26(14):4253. doi: 10.3390/molecules26144253 (PMC8305969; doi:10.3390/molecules26144253)
Supplement: Supplementary file 1 [file molecules-26-04253-s001.zip]

Archive with 1 entries (1 files):
- molecules-1272970-supplementary.pdf
